# Supplementary material for: Development of a preoperative index-based nomogram for the prediction of hypokalemia in patients with pituitary adenoma: a retrospective cohort study
Source: PeerJ. 2021 Jul 19;9:e11650. doi: 10.7717/peerj.11650 (PMC8297473; doi:10.7717/peerj.11650)
Supplement: Supplemental Information 1 [file peerj-09-11650-s001.csv]

num	ag	sex	education	education2	marriage	smoking	drinking	SBP	DBP	hypertension	history hypertension	heart rate	diabtes	type of pituitary	type of pituitary2	Preoperative medication	Preoperative surgical treatment	Preoperative radiotherapy	Maximum tumor diameter	Weight	height	BMI	pt	pta	ptr	ptnir	fbg	aptt	tt	dd	alt	ast	Total bilirubin	Direct bilirubin	Indirect bilirubin	ggt	alp	k	na	cl	ga	p	mg	cysc	Urea	Creatinine	carbon dioxide	ua	glu
1	58	2	1	1	1	2	2	82	136	0	2	66	0	1	1	2	2	2	3.7	51	158	20.42941836	12.2	93	1.06	1.06	2.64	29.4	19.8	0.43	36	48	8.2	1.4	6.8	27	103	3.68	141	105.5	2.42	1.37	0.96	0.91	4.8	78	25	25	4.7
2	73	1	1	1	1	2	2	60	147	0	2	53	1	1	1	2	2	2	2.3	62	170	21.4532872	12.9	81.4	1.12	1.13	3.67	25.1	18.4	0.42	31	21	14.2	3.1	11.1	31	79	3.86	133.6	100.1	2.23	1.42	0.75	0.67	6.7	62	24	24	14
3	67	1	1	1	1	1	2	85	125	1	1	102	0	1	1	2	2	2	3.3	75	165	34.25605536	12.4	89.5	1.08	1.08	4.85	25.5	18.7	0.3819	19	26	15.3	3.1	12.5	17	114	3.82	138.9	97.9	2.32	1.42	0.92	0.68	5.5	102	26	26	5.9
4	49	2	3	2	1	2	2	78	133	0	2	76	0	1	1	2	1	2	2.2	68.5	157	27.79017404	10.6	126.1	0.9	0.9	2.79	27	18.1	0.33	28	23	14.5	2.2	12.3	21	76	4.36	139.2	102.5	2.33	1.05	0.94	1.23	4	67	26	26	4.9
5	37	1	3	2	1	2	1	75	112	0	2	61	0	1	1	2	2	2	2.69	65	172	21.97133586	11.5	99.7	0.97	0.97	3.4	24.3	16.2	0.04	21	27	12.7	2.7	10	30	43	4.25	141.4	107.5	2.37	1.03	0.85	0.85	4.8	84	26	26	4
6	34	2	3	2	1	2	2	96	146	1	2	84	0	2	2	1	2	2	0.4	64	156	26.29848784	11.4	109.3	0.99	0.99	2.22	25.2	19.5	0.09	28	17	6.3	1.1	5.2	32	65	3.94	140.7	103.1	2.3	1.21	0.92	0.71	3.3	60	27	27	4.7
7	73	1	4	2	1	2	2	84	133	1	1	80	0	1	1	2	2	2	2.44	72	165	26.44628099	12.4	89.5	1.08	1.08	4.69	35.2	17.3	0.44	18	23	13.1	2.3	10.8	28	92	4.38	136.3	100.5	2.35	1.21	0.92	1.01	6.3	87	27	27	4.3
8	58	2	1	1	1	2	2	76	136	1	1	81	0	4	2	1	2	2	0.9	71.2	160.5	27.63948331	12.5	92	1.03	1.04	3.49	29.5	19.3	0.17	13	16	13.4	2.8	10.6	10	165	3.77	138	103.7	2.19	1.53	0.82	0.68	4.4	59	25	25	5.4
9	38	1	3	2	1	1	1	86	126	0	2	78	0	2	2	1	2	2	0.8	63.4	172.5	21.30644823	10.4	122.9	0.9	0.9	3.05	16.8	18.6	0.16	31	16	14.4	2.2	12.2	31	83	3.88	144	109.3	2.26	1.04	1.04	0.82	4.8	78	26	26	6.4
10	50	1	1	1	1	2	2	79	143	0	2	93	1	1	1	2	2	2	2.08	77.5	170	26.816609	11.4	104.8	0.97	0.97	2.34	29.4	17.3	0.15	15	14	9.2	1.9	7.3	17	91	4.51	141.2	105.9	2.57	1.13	0.76	0.79	4.8	74	28	28	10.6
11	27	1	2	1	2	2	2	74	118	0	2	91	0	3	2	1	2	2	2.4	78	167	27.96801606	11.8	95	1	1	2.13	24.1	17.6	0.1	93	38	18.6	3.5	15.1	49	136	4.4	140.6	104.1	2.38	1.22	0.9	0.92	4	74	23	23	4.2
12	75	1	2	1	1	2	2	88	145	0	2	75	1	1	1	2	2	2	3.31	78	169	27.30996814	11.5	112.8	1	1	2.36	22.7	19.7	0.27	36	31	14.6	2.1	12.5	45	63	4.28	139.7	103.6	2.5	1.02	0.97	0.9	7	89	28	28	7.2
13	51	1	2	1	1	2	2	94	141	1	2	66	0	1	1	1	2	2	3.2	73.3	162	27.93019357	11.5	112.8	1	1	2.36	22.7	19.7	0.27	36	31	14.6	2.1	12.5	45	63	4.28	139.7	103.6	2.5	1.02	0.97	0.9	7	89	28	28	7.2
14	56	1	3	2	1	2	2	89	146	1	1	63	1	1	1	2	2	2	0.14	68	169	23.80869017	11.5	112.8	1	1	2.36	22.7	19.7	0.27	36	31	14.6	2.1	12.5	45	63	4.28	139.7	103.6	2.5	1.02	0.97	0.9	7	89	28	28	7.2
15	54	2	2	1	1	2	2	80	113	0	2	80	0	1	1	1	2	2	1.71	81	163	30.48665738	12.5	82.9	1.06	1.06	1.92	23.1	19.7	0.18	17	17	18	3.6	14.4	16	78	3.98	141.8	106.9	2.29	1.19	0.89	0.97	7.3	87	25	25	5.4
16	53	1	3	2	1	2	2	71	107	0	2	83	0	1	1	2	2	2	2.39	64	160	25	12.5	82.9	1.06	1.06	1.92	23.1	19.7	0.18	17	17	18	3.6	14.4	16	78	3.98	141.8	106.9	2.29	1.19	0.89	0.91	7.3	87	25	25	5.4
17	39	2	2	1	1	2	2	87	138	0	2	83	0	3	2	1	2	2	0.8	75	155	31.21748179	11.9	94	1.01	1.01	3.25	26	17.3	0.1	16	17	13.5	2.4	11.1	21	67	4.49	139	109.6	2.25	0.98	0.85	0.87	3.4	65	21	21	4.1
18	56	2	4	2	1	2	2	68	100	0	2	100	0	1	1	2	1	2	1.24	66.5	160	25.9765625	12.2	88.2	1.03	1.03	4.38	27.2	18.4	1.51	76	61	9	1.5	7.5	71	77	3.52	146.8	112.1	2.24	1.19	1.01	0.92	1.1	95	18	18	4.4
19	23	2	3	2	2	2	2	76	119	0	2	84	0	4	2	2	2	2	2.39	72	153.5	30.55735339	12	95	1.04	1.04	3.41	28.4	18.9	0.18	19	15	14	1.6	12.4	19	109	3.71	139.2	106.4	2.55	1.69	0.8	0.63	3.4	51	25	25	5.6
20	56	1	2	1	1	2	2	86	133	1	1	79	0	1	1	2	2	2	2.3	71	160	27.734375	11.3	107.2	0.96	0.96	2.78	24.8	17.4	0.21	26	20	9	1.7	7.3	53	61	3.5	142.6	106.7	2.32	1.46	0.86	0.94	4.2	65	28	28	4.5
21	45	2	2	1	1	2	2	66	91	0	2	110	0	1	1	2	1	2	4.7	60	160	23.4375	14	68.9	1.19	1.2	3.74	32.4	17.1	1.1	48	88	22.8	7.7	15.1	30	71	4.31	139.8	104.9	2.67	1.88	0.82	1.36	5.2	73	20	20	4.2
22	50	2	1	1	1	2	2	94	139	1	2	69	0	1	1	2	2	2	4.8	61.5	158	24.63547508	12.5	82.9	1.06	1.06	2.36	22	19.1	0.19	156	86	26.5	6	20.5	96	90	3.98	141.3	107.3	2.38	1.26	0.94	1.15	4.8	79	26	26	5.3
23	70	1	2	1	1	2	2	78	133	1	1	92	0	2	2	1	2	2	1.21	61	169	21.3577956	11.4	100.9	0.99	0.99	1.07	26.1	22.2	0.14	35	19	16.8	3.5	13.3	28	51	3.73	145.1	103.6	2.23	1.01	0.93	1.08	7.3	72	32	32	5
24	31	2	2	1	1	2	2	74	108	0	2	84	0	3	2	1	2	2	0.11	73	145	34.72057075	10.8	112.3	0.92	0.91	2.62	21.8	17.7	0.17	25	20	14.7	2.4	12.3	28	58	4.12	139.8	105.1	2.24	1.01	0.98	0.69	3.7	54	28	28	4.2
25	58	2	1	1	1	2	2	65	107	0	2	62	0	1	1	2	2	2	3.4	57	158	22.83287935	11	114.7	0.96	0.96	2.8	26.4	18.6	0.35	17	30	23.6	3.1	20.5	31	71	4.3	139.8	104.3	2.47	1.25	1.01	0.82	3.3	67	27	27	4.8
26	40	2	2	1	1	2	2	59	93	0	2	69	0	1	1	1	2	2	3.4	50	165	18.36547291	12.7	79.6	1.08	1.08	3.08	30.2	17.9	0.24	7	14	4.8	0.5	4.3	11	51	3.71	141	106.1	2.33	1.13	0.84	0.74	4.5	49	21	21	4
27	31	2	3	2	1	2	2	82	121	0	2	83	0	3	2	1	2	2	0.6	68	168	24.09297052	11.2	104.8	0.95	0.95	3.25	26.1	18.4	0.54	120	57	8.7	1.2	7.5	41	68	3.95	138.7	103.9	2.27	1.28	0.88	0.74	4.7	27	24	24	5.2
28	42	2	2	1	1	2	2	80	130	0	2	80	0	1	1	2	2	2	4.47	55	163	20.70081674	10.9	117	0.95	0.95	2.98	22.5	18.1	0.57	25	26	9.2	1.2	8	23	92	4.05	138.6	103.8	2.24	1.16	0.79	0.82	5.1	67	27	27	4.6
29	48	2	1	1	1	2	2	64	94	0	2	64	1	1	1	1	2	1	2.28	42.5	150	18.88888889	11.1	106.6	0.94	0.94	2.18	20.8	17	0.22	50	25	7.3	1.1	6.2	13	80	4.23	141.5	108	2.31	1.59	0.81	0.62	4.7	48	25	25	7.3
30	64	1	1	1	1	2	2	71	112	0	2	81	0	1	1	2	2	2	4.6	75	177	23.93948099	12.5	85.2	1.06	1.06	3.38	26	17.5	1.82	23	38	18.5	4.7	13.8	47	39	3.73	132.3	99.1	2.06	1.35	0.79	1.1	3.1	66	23	23	5.2
31	71	1	2	1	1	2	2	78	128	0	2	72	0	1	1	2	2	2	2.4	68	173	22.72043837	10.6	116.4	0.9	0.89	3.13	22	17.7	0.28	46	35	10.2	1.5	8.7	63	94	4.47	139	104.8	2.29	1.16	0.89	1.04	5.8	105	25	25	6.9
32	49	2	2	1	2	2	2	80	134	0	2	82	0	4	2	1	1	2	0.11	60	157	24.34175829	12.5	82.9	1.06	1.06	2.46	25.9	17.5	0.37	29	25	12.6	2.4	10.2	14	41	3.18	137.8	105.1	2.16	1.15	0.74	0.62	2.1	43	29	29	5
33	33	1	4	2	1	2	2	71	104	0	2	57	0	1	1	2	2	2	3.24	67	175	21.87755102	11.7	95.4	1.02	1.02	3.79	29.3	17.7	0.75	9	15	17.5	3.5	14	15	57	3.54	138.3	101.5	2.21	1.12	0.87	0.82	6.3	82	31	31	4.5
34	56	1	3	2	1	1	2	72	121	0	2	59	1	3	2	1	2	2	2.6	74	165	27.18089991	11.8	98.5	1.03	1.03	3.11	36.8	19.9	0.16	14	19	8.1	1.1	7	23	51	3.72	140.2	105.9	2.3	1.52	1.01	1.04	4.6	91	24	24	3
35	54	1	3	2	2	1	2	93	147	1	1	92	0	3	2	1	2	2	4.6	61	167	17.94181725	11.9	96.7	1.03	1.04	3.76	26.7	18.5	0.23	21	21	4.4	0.8	3.6	23	78	4.4	141.6	110.3	2.56	1.23	0.87	0.99	4.2	69	23	23	5.3
36	57	2	2	1	2	2	2	85	136	0	2	70	0	1	1	2	2	2	3.04	59.5	157	24.1389103	11.8	95	1	1	2.97	24.5	18.1	0.18	20	20	15.7	3	12.7	26	86	4.1	141.7	109.9	2.27	1.32	0.94	0.8	5.2	64	28	28	4.3
37	63	1	1	1	1	2	2	69	98	0	2	61	0	1	1	2	2	2	2.4	54	156	22.18934911	11.7	96.5	0.99	0.99	3.08	23.1	16.6	1.1	29	23	9.4	1.8	7.6	20	72	4.01	136.9	100.1	2.32	1.64	0.98	0.77	5.6	51	26	26	3.8
38	48	1	2	1	1	2	2	70	110	0	2	62	0	1	1	2	2	2	2.7	52	170	17.99307958	12.3	86.4	1.04	1.05	2.3	32.6	19.5	0.09	22	29	17.8	3.1	14.7	18	66	4.05	137.6	103.8	2.25	1.25	0.86	0.66	5.9	85	30	30	3.5
39	63	2	2	1	1	2	2	77	122	0	2	71	0	1	1	2	1	2	3	58	156	23.8330046	10.8	120.3	0.92	0.91	2.27	25.2	18.9	0.14	17	18	9.8	1.7	8.1	25	56	3.51	142.3	109.5	2.19	1.22	0.94	0.74	3.5	65	28	28	4.2
40	54	1	3	2	1	2	2	95	137	1	2	60	1	1	1	1	2	2	1.8	75	160	34.25605536	13.6	73.1	1.18	1.19	6.38	30.3	16.2	0.67	27	33	23.8	3.6	20.9	69	100	3.83	132.2	94.8	2.26	0.76	0.82	0.97	5.9	111	26	26	9.2
41	38	2	2	1	1	2	2	84	150	1	1	76	0	1	1	2	1	2	4.8	50	150	22.22222222	11.5	104.2	1	1	3.86	23.3	17.4	0.31	23	18	11.6	2.3	9.3	40	101	3.2	133.4	98.5	2.37	1.02	0.86	0.59	2.7	53	18	18	5.4
42	50	2	4	2	2	2	2	77	109	0	2	88	0	1	1	2	2	2	5	75	163	28.22838647	11.6	102.3	1.01	1.01	2.64	29.2	19.1	0.16	29	29	7.8	1.3	6.5	38	53	3.49	139.2	106.1	2.31	1.38	0.97	0.86	3.8	71	22	22	4.8
43	17	2	2	1	2	2	2	63	90	0	2	92	0	1	1	1	2	2	2.39	50	162	19.05197378	10.9	117.5	0.96	0.95	3.59	35.3	16.8	0.72	25	28	11.1	2.2	8.9	25	94	3.82	145.8	110	2.41	1.38	0.94	0.82	3.2	63	25	25	3.6
44	52	1	2	1	1	2	2	55	79	0	2	86	1	1	1	2	1	2	3.7	65	145	32.81807372	14.2	67.1	1.25	1.24	4.65	31.4	17.6	2.98	129	86	12.8	5.2	7.6	96	88	3.31	154.6	109.3	2.03	0.15	0.69	1.68	7	77	15	15	12.2
45	30	2	4	2	1	2	2	65	98	0	2	84	0	3	2	1	2	2	2.9	42	153	17.94181725	11.1	112.2	0.97	0.97	2.46	21.9	17.2	0.47	10	19	11.4	1.9	9.5	13	69	3.87	140.6	104.8	2.2	1.26	0.79	0.7	4.1	63	28	28	4.8
46	53	1	2	1	1	1	1	96	139	1	1	89	0	1	1	1	2	2	1.66	57	175	18.6122449	11.7	95.4	1.02	1.02	2.55	26.1	18.5	1.06	5	10	8.3	1.6	6.7	12	91	4.25	140.6	106.4	2.09	1.31	0.81	0.61	4.7	66	28	28	6.1
47	53	2	3	2	1	2	2	95	137	1	1	77	0	4	2	1	2	1	1.8	47	153	20.07774787	10.6	116.4	0.93	0.93	3.38	25.2	17.2	0.4	10	15	12.7	2.2	10.5	14	57	3.99	144.1	103.8	2.15	1.74	0.87	0.7	4.3	58	29	29	4.8
48	47	1	1	1	1	2	2	66	107	0	2	75	0	3	2	2	2	2	0.12	71	168	25.15589569	10	146.3	0.88	0.87	2.19	24.9	19.2	0.14	5	32	12.1	1.8	10.3	31	97	4.24	140.7	107.2	2.27	1.26	0.86	0.88	6.7	90	24	24	5.3
49	53	1	2	1	1	2	2	80	119	0	2	54	0	1	1	2	2	2	3	83.5	166	30.30193061	10.9	117.5	0.96	0.96	3.31	34.8	18.9	0.2	173	66	11.5	1.7	9.8	71	123	4.43	139.9	106	2.21	1.16	0.88	1.13	4.1	103	28	28	4.9
50	57	2	2	1	1	2	2	80	120	1	1	80	1	4	2	2	2	1	1.88	78	148	28.85972265	11	108.5	0.96	0.97	3.74	26.9	16.4	0.46	14	15	7.9	1.2	6.7	19	83	3.83	142.6	108	2.25	1.28	0.89	0.71	5.3	56	26	26	5
51	33	1	4	2	1	2	2	62	106	0	2	96	0	1	1	1	1	2	7.3	73	170	25.25951557	11.4	101.4	1	1	3.67	20.6	14.8	1.16	21	41	19	5	14	70	73	3.57	141.9	106	2.02	0.73	1.03	0.77	3.9	73	22	22	3.4
52	44	2	2	1	2	2	2	72	111	1	1	81	1	1	1	2	2	2	2.1	72	155	29.96878252	10.4	122.9	0.9	0.9	2.46	17.3	19.6	0.14	41	18	10.8	1.4	9.4	46	99	4.17	140.6	105.9	2.3	0.95	0.96	0.7	4.7	65	23	23	7
53	33	2	4	2	1	2	2	104	139	1	2	109	0	1	1	2	2	2	0.6	61.6	161	23.76451526	10.5	126.9	0.91	0.91	2.56	23.4	17.2	0.23	30	21	9	1.3	7.7	24	68	3.67	140.6	107.2	2.38	0.9	0.93	0.7	4.5	58	22	22	4.3
54	42	2	1	1	1	2	2	65	100	0	2	71	0	4	2	2	2	2	2.6	55	150	24.44444444	9.8	135	0.86	0.86	3.02	25.1	16.5	0.15	16	13	8.7	1.4	7.3	25	132	4.04	138.3	104.5	2.22	1.39	0.89	0.54	4.4	27	23	23	4.4
55	38	2	2	1	1	2	2	90	131	1	2	69	0	7	2	1	2	2	1.9	59	156	24.24391847	9.9	132.5	0.87	0.87	3.08	32.7	17.8	0.11	51	36	10	1.1	8.9	38	83	3.84	142.4	108.4	2.17	1.01	0.98	0.76	5.6	68	25	25	4.3
56	47	2	2	1	1	2	2	75	118	1	1	70	1	1	1	2	2	2	2.3	57	155	23.72528616	9.6	140.4	0.84	0.84	2.15	26.1	17.9	0.26	22	17	11.7	1.3	10.4	49	58	4.59	139.3	102.6	2.22	1.05	0.8	0.61	4.4	56	25	25	5.9
57	64	1	2	1	1	2	2	80	120	1	1	102	1	1	1	2	2	2	3	59	168	20.90419501	11.7	96.5	1.03	1.03	3.38	27.7	16.3	1.1	19	28	9.9	1.8	8.1	17	87	3.37	139.5	105.5	2.34	1.39	0.83	0.75	5.3	100	24	24	3.4
58	40	1	3	2	1	2	2	85	119	0	2	80	0	4	2	2	2	2	1.2	85	170	29.41176471	10.5	120.4	0.91	0.91	3.25	23.3	17.2	0.19	15	14	10.7	1.6	9.1	16	104	4.55	141	102.2	2.53	1.69	0.92	0.75	3.6	59	28	28	6.9
59	48	2	1	1	1	2	2	84	119	0	2	75	0	1	1	2	2	2	3.5	62	160	24.21875	14.4	70.8	1.25	1.27	2.99	44.7	19.9	0.21	12	26	16	2.2	13.8	26	70	4.18	138.6	105.3	2.33	1.47	0.93	0.88	2.1	62	26	26	4.4
60	12	1	1	1	2	2	2	71	123	0	2	70	0	2	2	1	2	2	0.95	48	147	22.21296682	10.9	117.5	0.96	0.96	3.02	19.7	16.9	0.12	63	21	9.5	1.7	7.8	38	117	4	141	104.5	2.42	1.12	1.02	0.97	6.6	66	27	27	4.2
61	54	1	1	1	1	2	2	72	108	0	2	62	0	1	1	2	2	2	5.62	73.5	173	23.76451526	11.4	104.8	1	1	3.82	20.7	16.9	0.61	26	28	20.3	4	16.3	98	71	4.06	138	103.7	2.04	0.93	0.9	1	5.1	61	24	24	4.5
62	41	1	4	2	1	2	2	74	117	0	2	67	0	1	1	2	1	2	2.3	75.5	169	26.43464865	11.5	104.9	1	1	3.47	28.7	16.9	0.26	24	18	15.8	2.3	13.5	20	136	3.82	142.4	106.6	2.39	1.5	0.9	1.01	3.5	74	25	25	4.5
63	35	2	4	2	2	2	2	65	99	0	2	80	0	7	2	1	2	2	0.7	65	162	24.76756592	10.5	120.4	0.91	0.91	3.22	28.8	16.9	0.18	12	12	5.3	0.6	4.7	10	66	3.84	140.9	107.8	2.16	1.56	0.84	0.7	2.4	51	23	23	5.7
64	34	2	4	2	1	2	2	75	103	0	2	94	0	1	1	1	1	2	0.7	63	170	21.79930796	10.6	126.1	0.93	0.93	2.69	23.2	16.4	0.91	15	21	15.4	2.5	12.9	10	72	4.04	140.3	107.4	2.3	1.12	0.87	0.7	2.9	51	25	25	4.1
65	56	2	2	1	1	2	2	90	125	1	1	98	1	4	2	2	1	2	1.2	51	155	21.22788762	10.5	129.2	0.92	0.92	2.78	21.1	16.7	0.12	11	14	16.5	2.4	14.1	11	81	4.25	138.6	102.6	2.44	1.64	0.84	0.45	5.6	48	30	30	8.3
66	69	2	3	2	1	2	2	66	170	1	1	73	0	1	1	2	2	2	1.7	48.5	149.5	21.69998098	10.8	135.2	0.94	0.94	2.58	15.6	18.4	0.29	33	28	8.1	1.5	6.6	44	50	4.36	140.9	105.8	2.65	1.18	0.86	1.57	8.1	111	21	21	5.3
67	66	1	3	2	1	2	2	78	125	1	1	78	0	1	1	2	2	2	2.81	71	171	24.28097534	10.5	122.8	0.91	0.91	3.13	26.8	17.4	1.96	49	69	14.8	3.1	11.7	20	55	4.5	127.3	97.6	2.36	1.14	0.8	0.94	5.2	109	18	18	6.6
68	53	2	2	1	1	2	2	94	145	1	2	98	0	1	1	1	2	2	3	70	158	28.04037814	10.7	137.9	0.93	0.93	2.91	20.4	18.1	0.36	20	20	14.2	2.3	11.9	23	100	4.01	141	105.5	2.41	1.27	0.9	0.79	6.1	69	25	25	5.3
69	47	2	1	1	1	2	2	136	180	1	1	114	0	1	1	2	2	2	2.9	70	154	29.51593861	12.1	90.1	1.06	1.06	3.82	25.4	16	0.24	31	22	13.3	2.2	11.1	60	99	3.69	139.4	105.5	2.37	1.04	0.83	0.76	3.9	73	25	25	7.1
70	70	1	2	1	1	2	2	83	130	1	1	88	0	1	1	2	2	1	2.6	73	168	25.86451247	11.2	109.7	0.98	0.98	3.38	23.1	16.7	0.18	15	23	9.9	1.1	8.8	31	61	4.02	140.8	103.7	2.5	1.24	1.05	0.92	6.1	90	27	27	5.2
71	64	2	3	2	1	2	2	94	156	1	2	68	0	7	2	1	2	1	2.4	68	158	27.23922448	10.4	122.6	0.9	0.9	2.92	22.9	18.9	0.13	18	23	14.2	1.4	12.8	22	79	4.2	141.8	102.9	2.37	1.36	0.9	1.15	7	89	28	28	3.8
72	63	1	4	2	1	1	2	78	120	0	2	77	0	1	1	2	1	2	1.9	68	170	23.52941176	10.7	113.5	0.93	0.93	2.22	23.7	19.7	0.12	18	14	11.8	1.9	9.9	42	71	3.89	140.6	108.3	2.19	0.99	0.95	0.87	4.5	88	22	22	4.5
73	51	2	3	2	1	2	2	68	110	0	2	76	1	1	1	2	1	2	2.9	63	157	25.5588462	11	122.4	0.96	0.97	3.2	24.1	16.8	0.29	199	66	12.8	1.5	11.3	137	84	3.79	140.8	107.7	2.27	1.41	0.92	0.28	2.7	55	27	27	5.9
74	48	2	1	1	1	2	2	92	159	1	1	74	0	1	1	2	2	2	3	69	162	26.29172382	11.2	101	0.98	0.98	3.21	22.2	16.4	0.18	25	19	13.1	2.4	10.7	30	93	3.39	139.1	105.5	2.21	0.91	0.81	0.91	3.5	62	29	29	5.5
75	54	2	1	1	1	2	2	89	174	1	1	66	1	1	1	2	2	2	1.95	69	145	32.81807372	10.1	126.9	0.89	0.89	3.96	22	16.2	0.21	14	12	10.8	1.5	9.3	19	80	3.54	137.6	104.1	2.3	1.13	0.86	0.85	4.9	59	21	21	9.8
76	34	2	1	1	1	2	2	108	146	1	1	104	0	1	1	2	2	2	0.5	68	153.5	28.85972265	11	105.3	0.96	0.96	3.55	18.8	19.2	0.67	52	23	7.4	1.5	5.9	35	105	3.6	139.5	104.1	2.18	0.79	0.88	1.06	3.8	62	23	23	4.9
77	44	1	3	2	1	2	2	81	118	0	2	92	0	1	1	1	1	2	1.9	65	170	22.49134948	11.7	89	1.02	1.02	1.95	25.3	18.3	0.07	17	15	15.6	2.6	13	20	54	3.57	142.1	107.4	2.12	1.02	0.81	0.84	3.4	72	24	24	4.39
78	66	1	1	1	1	1	2	70	110	0	2	72	0	1	1	2	2	2	1.53	56	175	18.28571429	11	122.4	0.96	0.97	3.1	30.3	16.6	0.37	36	35	7.5	1.3	6.2	21	116	4.2	140.7	106.9	2.23	1.37	0.88	1.25	5.6	70	24	24	5.5
79	28	1	2	1	2	2	2	96	153	1	2	67	0	2	2	1	2	2	0.7	75	176	24.21229339	10.9	107.9	0.95	0.95	2.71	16.7	19.8	0.21	43	20	14.3	2.1	12.2	51	39	3.94	141	105.6	2.26	1.07	0.96	0.86	4.5	73	25	25	5.1
80	17	2	2	1	2	2	2	84	120	0	2	94	0	1	1	1	2	2	5.27	63	150	28	11	105.3	0.96	0.96	5.2	24.9	17.5	0.44	43	32	7.9	1.3	6.6	46	133	4.01	137.8	100.3	2.51	1.92	0.89	0.8	2.6	50	23	23	3.7
81	41	1	4	2	1	2	2	88	123	0	2	87	0	1	1	2	2	2	3.72	66	176	21.30681818	11.9	97.8	1.04	1.04	3.79	27.7	16.9	0.31	23	16	17.3	3	14.3	25	73	4.08	137.7	104.4	2.2	0.9	0.91	0.87	3.2	81	25	25	5.1
82	38	1	4	2	1	2	2	78	120	0	2	66	0	1	1	2	2	2	4.8	99	170	34.25605536	10.7	132.5	0.94	0.94	2.44	22.6	17.8	0.33	37	44	10.9	2.2	8.7	40	59	3.78	137.9	103.3	2.35	1.34	0.92	1.25	4.6	77	26	26	6.3
83	45	1	2	1	1	1	2	102	188	1	1	102	0	1	1	2	2	2	3.1	83.5	170	32.88918873	12	83.1	1.04	1.04	6.86	28	17.5	0.72	10	17	8.7	2.1	7.5	83	92	4.5	138.1	93.9	2.47	1.37	0.72	1.09	7	109	16	16	4.4
84	59	1	1	1	1	1	2	78	121	1	1	70	0	4	2	2	2	2	1.5	83	167	29.76083761	12.1	81.2	1.05	1.05	2.79	28.1	19.2	0.18	21	18	18.4	4	14.4	11	56	4.04	141.6	103.9	2.35	1.23	0.61	1	4.6	58	27	27	4.7
85	57	1	3	2	1	2	2	68	122	0	2	84	1	4	2	2	2	2	2.5	72	172	24.33747972	11.7	89	1.02	1.02	2.83	25.1	18.5	0.54	22	21	22.8	3.5	19.3	13	52	3.82	141.5	105.9	2.27	1.32	0.8	0.53	6.6	51	23	23	7.7
86	31	2	4	2	1	2	2	95	130	1	2	66	0	1	1	2	2	2	2.3	69.6	161.5	26.68481439	11.2	100.2	0.97	0.97	3.49	21.4	16.9	0.22	19	32	11.3	2	9.3	35	95	3.65	140.5	102.8	2.26	0.94	0.99	0.8	4	62	25	25	3.7
87	26	1	2	1	1	2	2	78	124	0	2	78	0	1	1	2	2	2	2.7	57	150	30.48665738	11.6	91.1	1.01	1.01	5	29.6	17.7	0.34	23	34	21	4.2	16.8	30	108	4.88	126.1	85.7	2.34	1.32	0.89	0.6	4.7	79	21	21	4.9
88	51	2	2	1	1	2	2	85	137	0	2	83	0	1	1	2	1	2	3.5	61.5	161	23.7259365	10.7	113.5	0.93	0.93	3.75	19	18.3	0.39	21	24	9.1	1.8	7.3	95	87	4.15	140.8	104.3	2.42	1.26	0.9	0.76	5.4	61	24	24	5.9
89	63	1	2	1	1	2	2	37	64	0	2	75	1	1	1	2	2	2	2.42	56.5	160	22.0703125	12.7	81.2	1.11	1.11	4.18	29.5	16.3	0.49	22	10	9.8	1.7	8.1	74	62	4.06	127.4	93.8	2.33	1.74	0.78	0.97	3	73	27	27	6.2
90	48	1	2	1	1	2	2	73	111	0	2	62	0	3	2	1	1	2	4	74	162	28.1969212	10.7	113.5	0.93	0.93	3.05	21.5	15.6	0.08	18	19	6.6	1.1	5.5	47	78	3.92	139.9	106	2.3	1.28	0.89	0.81	5.2	73	26	26	5.3
91	49	1	2	1	1	1	1	94	144	1	2	86	0	1	1	2	2	2	2.8	58	173	19.37919743	11.2	100.2	0.97	0.97	3.31	30	17.9	0.13	20	12	13.8	2.5	11.3	26	75	3.94	136.5	102.6	2.24	1.18	0.79	0.74	3.8	62	24	24	7.2
92	39	1	2	1	1	2	2	83	110	0	2	83	0	1	1	2	2	2	5	80	168	28.3446712	12.4	87	1.09	1.09	3.59	27.5	16.8	0.67	77	32	30.1	6.4	23.7	32	64	3.43	141.3	107.8	2.5	0.39	0.94	0.75	3.6	85	22	22	5.9
93	69	1	2	1	1	1	2	84	131	0	2	78	0	1	1	2	2	2	2.65	64.5	170	22.3183391	11.2	113.4	0.99	0.99	4.1	28.2	18.1	0.35	22	15	11.5	2.7	8.8	30	72	4.15	139.2	105	2.35	1.18	0.82	1.01	5.5	93	30	30	4.7
94	35	2	4	2	1	2	2	72	113	0	2	102	0	1	1	2	2	2	3.5	72	113	56.3865612	11.8	100.2	1.04	1.03	2.14	26.5	17.8	0.11	20	10	13.5	2.9	10.6	10	49	3.35	135	103	2.28	1.08	0.77	0.49	2.4	75	26	26	4.3
95	59	2	3	2	1	2	2	85	121	0	2	69	0	1	1	1	2	2	5.3	63	163	23.71184463	11.6	91.1	1.01	1.01	3.25	28.7	18.3	2.63	22	16	17.5	3.1	14.4	26	75	4.17	139.8	104.9	2.3	1.27	0.8	0.81	4.1	51	23	23	5.5
96	25	1	3	2	2	2	2	105	141	1	1	114	0	2	2	2	2	2	0.7	62.5	152	27.0515928	14.2	55.1	1.23	1.24	2.57	34.8	20.6	1.86	64	63	10.1	1.8	8.3	46	116	3.79	145.8	108.4	2.32	1.26	0.87	0.94	4.6	76	22	22	3.8
97	61	1	2	1	1	1	2	81	131	0	2	49	0	1	1	2	2	2	1.8	68	171	23.25501864	10.3	147.7	0.9	0.9	2.73	25.3	19.1	0.13	23	21	5.5	1.4	4.1	48	60	4.14	141.1	108.2	2.47	0.93	0.94	0.76	6.2	78	24	24	4.8
98	45	1	2	1	1	2	2	88	150	0	2	60	0	1	1	2	2	2	2.8	68	162	25.91068435	12.3	89	1.08	1.08	3.53	20.1	15.9	0.23	23	36	16.8	1	15.1	134	96	4.11	139.6	105.9	2.42	1.28	1	0.68	4.5	89	23	23	6.1
99	21	2	3	2	1	2	2	72	107	0	2	59	0	1	1	2	2	2	0.11	70	176	20.42941836	11.6	105.2	1.02	1.02	3.15	26.7	17.4	0.04	22	15	11.2	2.2	9	11	59	4.02	139.6	111.6	2.37	1.46	0.93	0.69	5.1	58	20	20	5.1
100	62	1	2	1	1	2	2	81	137	0	2	88	0	1	1	2	2	2	3.08	70	163	26.34649403	11.8	87	1.03	1.03	3.75	26.5	18.4	0.27	25	25	17.7	3.1	14.6	31	60	4.21	140.9	105.2	2.36	1.04	0.87	0.69	5.4	95	32	32	5.4
101	62	2	1	1	1	2	2	81	135	0	2	78	0	1	1	2	2	2	2.2	55	150	24.44444444	11.7	89	1.02	1.02	2.07	34.9	17.7	0.14	16	22	5.3	0.9	4.4	23	63	4.44	140.7	107.5	2.26	1.47	0.92	0.68	5	52	24	24	5.2
102	21	2	2	1	1	2	2	119	181	1	1	92	0	2	2	1	2	2	1.1	69	158	27.63980131	11	105.3	0.96	0.96	2.75	22.6	17.9	0.24	21	32	15.1	2.2	12.9	45	77	3.53	140.9	104.4	2.3	0.94	0.95	0.49	2.9	54	22	22	5.2
103	17	2	3	2	2	2	2	69	96	0	2	94	0	1	1	1	2	2	1.8	53	161	20.44674202	11.3	113.4	0.99	0.99	2.8	28.4	16.8	0.23	36	40	7.7	1.4	6.3	22	102	3.76	140.7	106.9	2.34	1.64	0.89	0.7	3.7	70	24	24	4.3
104	46	1	4	2	1	2	2	72	108	0	2	83	0	1	1	2	1	2	2.2	75	167	26.89232314	12	83.1	1.04	1.04	2.41	30.3	19.3	0.12	28	37	11.9	1.5	10.4	30	57	3.8	140	103.5	2.41	1.18	0.9	0.93	6.2	107	24	24	5.6
105	41	2	2	1	1	2	2	90	130	1	2	80	0	1	1	2	2	2	2.3	65	165	22.22222222	12.1	81.2	1.05	1.05	4.63	25.8	18.2	0.32	16	12	9.5	1.7	7.8	17	75	3.99	140.2	104.4	2.27	1.3	0.82	0.62	4.4	58	25	25	4.4
106	55	1	2	1	1	1	2	105	147	1	2	64	0	1	1	2	2	2	2.8	62	170	21.4532872	12.4	76	1.08	1.08	2.47	29.5	18.5	0.2	32	45	11.6	1.8	9.8	55	89	3.88	140.2	105.8	2.34	1.28	1.03	0.72	5	91	23	23	4
107	47	2	1	1	1	2	2	105	147	1	1	87	0	1	1	2	2	2	4.9	77	170	26.64359862	10.8	110.7	0.94	0.94	2.32	22.3	19.9	0.25	18	20	8.9	1	7.9	77	86	4.08	140.4	105.8	2.29	1.32	0.96	0.67	4.8	73	23	23	5.4
108	51	2	2	1	1	2	2	82	126	0	2	81	0	1	1	2	2	2	3.9	77	165	28.28282828	11.9	97.8	1.04	1.04	2	29.4	17.1	0.07	20	18	26.7	5.8	20.9	20	67	3.99	139.2	104.4	2.27	1.29	0.93	0.95	4.5	56	26	26	3.7
109	53	1	3	2	1	2	2	81	128	1	1	69	0	4	2	2	2	2	1.8	102	176	32.92871901	12.1	84.7	1.06	1.06	2.48	25.3	17.6	0.15	12	9	21.6	4.2	17.4	12	97	3.8	140.7	106.5	2.33	1.46	0.72	0.76	4.7	64	29	29	6
110	36	2	2	1	1	2	2	90	126	1	2	96	0	1	1	1	2	2	2.86	64	162	23.4375	12	95.5	1.05	1.05	3.41	29.3	16.4	0.29	19	18	10.1	1.8	8.3	27	72	3.97	137.6	105.4	2.38	1.12	0.85	0.66	4.6	57	22	22	5.2
111	72	1	2	1	1	2	2	92	142	1	2	82	1	1	1	2	2	2	6.1	68.5	172.5	24.21875	11.8	87	1.03	1.03	3.75	22.7	18.6	0.94	34	35	21.8	4.1	17.7	63	77	4.07	132.5	103.6	2.27	1.04	0.91	0.79	3.6	98	17	17	8.2
112	66	2	1	1	1	2	2	81	122	1	1	55	1	4	2	2	2	2	1.06	85	170	32.81807372	10.7	132.5	0.94	0.94	3.59	29.7	16.9	1.24	13	8	8.7	1.6	7.1	11	104	3.46	142.9	103.7	2.28	1.34	0.65	1.12	6	79	31	31	8.1
113	39	1	2	1	1	2	2	59	92	0	2	80	0	1	1	2	1	2	3.6	49.5	145	26.10120408	11	105.3	0.94	0.94	2.44	31.1	17.5	0.02	20	15	8.6	1.6	7	12	66	3.6	140.6	106.4	2.36	1.28	0.85	0.86	3.6	91	27	27	4.4
114	40	2	4	2	2	2	2	123	185	1	2	101	0	2	2	2	2	2	1.1	61	157	24.74745426	10.9	107.9	0.93	0.93	5.62	29.4	16.9	0.44	33	37	12.2	2.8	9.4	71	143	3.75	142.1	107.6	2.29	0.76	0.95	0.92	4.2	86	25	25	4.4
115	52	2	2	1	1	2	2	70	93	0	2	90	0	1	1	2	2	2	2.41	59	165	24.4646016	12.7	81.2	1.11	1.12	2.73	34.1	15.9	0.65	22	15	21.3	3.9	17.4	64	62	4.07	139.4	107.4	2.29	1.73	0.78	1.1	4.6	86	23	23	5.1
116	30	2	2	1	1	2	2	94	135	1	1	81	1	4	2	1	2	2	0.11	65	165	18.36547291	11.8	87	1.01	1.01	2.61	35.8	19.7	0.15	13	11	7.8	1	6.8	9	105	3.88	140.6	105.9	2.19	1.58	0.71	0.88	2.6	53	24	24	8.2
117	60	1	3	2	1	2	2	98	164	1	1	74	0	1	1	2	2	2	2.6	65	158	25	11	105.3	0.94	0.94	2.47	24.3	20.2	0.33	22	31	9.5	1.4	8.1	108	94	3.97	140.7	106.5	2.28	1.28	0.87	0.6	7.3	73	24	24	4.3
118	65	2	2	1	1	2	2	78	151	1	1	80	1	2	2	1	2	2	1.1	71	169	16.89623508	9.8	144.1	0.84	0.83	1.6	24.2	20.7	0.4	15	17	5.5	1.1	4.4	28	48	4.1	132.9	97.7	2.2	0.98	0.73	1.09	7.4	66	30	30	4.7
119	42	2	2	1	1	2	2	72	118	0	2	83	0	1	1	2	2	2	2.5	52	150	24.24391847	12	83.1	1.03	1.03	3.42	28.7	19	0.13	16	16	10.1	2	8.1	15	69	3.99	142.2	107.9	2.34	1.13	0.87	0.4	3.4	65	25	25	4.3
120	61	2	1	1	1	2	2	90	155	1	1	98	0	1	1	2	2	2	3.2	58	153.5	30.30193061	11.5	93.3	0.98	0.98	5.09	26.3	19.8	0.38	11	14	12.6	1.5	10.8	33	102	4.06	137	112.1	2.36	1.16	0.78	1.37	4	163	13	13	5.6
121	45	2	2	1	1	2	2	115	130	1	1	79	0	1	1	1	2	2	1.2	54	150	24	11.3	97.8	0.97	0.97	2.09	27	17.9	0.45	17	23	19.6	4.4	15.2	22	49	4.26	141.1	107.77	2.21	1.06	0.89	0.65	4.4	71	24	24	4.5
122	54	1	4	2	1	1	2	81	115	0	2	73	1	1	1	2	2	2	5.3	92	178	28.3446712	11.9	85	1.02	1.02	3.54	27.4	18.7	0.36	27	39	14.8	2.4	12.4	50	72	4.03	141.7	106.4	2.24	1.33	0.92	0.77	5.9	91	23	23	5.9
123	67	1	1	1	1	2	2	66	104	0	2	73	0	1	1	2	2	2	3.2	64	162	30.55735339	13.2	65.2	1.13	1.13	3.3	38.7	19.5	0.55	47	26	14.4	2.4	12	26	67	3.85	127.3	87.6	2.14	0.79	0.78	0.91	4	71	23	23	4.8
124	52	1	2	1	1	1	2	57	91	0	2	67	0	1	1	2	2	2	3.1	63	178	19.88385305	12.1	81.2	1.03	1.03	3.13	31.1	19.1	0.23	41	26	10	1.8	8.2	12	51	4.08	134.6	100.5	2.17	0.98	0.91	0.87	6.6	95	26	26	4
125	49	1	2	1	1	2	2	78	116	0	2	94	0	1	1	2	2	2	2.7	42	66.5	34.25605536	12.7	71.2	1.09	1.09	3.55	31.2	18	0.4	31	31	11.3	2.1	0.2	45	50	3.81	132.2	99.3	2.13	1.03	0.76	0.69	5.2	90	23	23	4.8
126	39	1	2	1	1	2	2	59	92	0	2	80	0	1	1	2	2	2	4.8	58	153	27.30996814	13	67.5	1.11	1.11	3.01	45.2	17.3	0.12	23	16	13	2.3	10.7	10	50	3.85	138.2	105.7	2.3	1.38	0.79	0.88	4.4	99	26	26	4.1
127	61	1	1	1	1	2	2	62	119	0	2	67	0	1	1	2	2	2	3.41	51	162	24.44444444	10.5	119.5	0.9	0.9	2.76	27.2	19.6	0.56	30	30	5.3	1	4.3	21	64	4.28	133.6	100.7	2.23	1.05	0.89	0.73	5.2	72	25	25	5.1
128	51	1	2	1	1	2	2	65	104	0	2	78	0	1	1	2	2	2	1.9	64	165	26.68481439	11.3	97.8	0.97	0.97	3.01	23	17.8	0.1	18	14	6.5	1.2	5.3	21	70	4.2	139.9	108.8	2.26	1.26	0.9	0.74	5.4	80	21	21	5.3
129	41	1	2	1	1	1	2	78	118	0	2	89	0	1	1	2	2	2	1	61	149.5	27.18089991	11.2	100.2	0.96	0.96	3.34	33.1	16.9	0.13	14	11	16.5	2.7	13.8	25	106	4.11	141	108	2.3	1.53	0.86	0.68	4.5	71	24	24	5.4
130	33	2	2	1	1	2	2	94	130	1	2	97	1	1	1	1	2	2	0.4	60	160	23.4375	10.8	110.7	0.92	0.92	2.32	19.6	19.8	0.39	110	12	4.4	5.3	5.6	100	44	3.6	139.7	98.8	2.25	0.94	0.69	1.12	5.4	85	26	26	5
131	51	1	2	1	1	2	2	70	106	0	2	80	0	1	1	2	2	2	2.6	61	168	21.30644823	12	86.1	1.05	1.05	3	23.8	19	0.38	25	21	13.4	2.1	11.3	24	112	3.97	139.7	105.7	2.31	1.44	0.76	0.81	4.8	72	29	29	4.7
132	84	1	2	1	1	2	2	70	114	0	2	60	1	1	1	2	2	2	1.9	60	158	25.9765625	12.9	74.7	1.13	1.13	2.89	29.4	20.5	2.27	15	4	7.9	1.2	6.7	11	73	4.06	137.8	106.5	2.19	1.36	0.95	1.09	6	78	23	23	3.8
133	26	1	4	2	2	2	2	84	124	0	2	76	0	1	1	2	1	2	3	110	177	32.81807372	12.4	80.7	1.09	1.09	3.79	25.8	19.3	0.22	24	14	9.7	1.9	7.8	13	100	4.28	139.5	104.8	2.49	1.53	0.79	0.76	2.8	60	27	27	5.5
134	42	2	2	1	1	2	2	115	166	1	2	82	1	2	2	1	2	2	0.6	78	154	32.88918873	11.9	85	1.02	1.02	2.17	20	19.9	0.16	19	31	10.3	1.5	8.8	75	47	3.05	142.5	105.1	2.21	1.38	0.87	0.81	8.8	82	24	24	7.5
135	49	2	1	1	1	2	2	90	135	1	2	85	0	1	1	2	2	2	1.62	68	161.5	29.76083761	13	67.5	1.11	1.11	3.62	33.5	21.3	0.22	17	11	7.7	1.4	6.3	14	111	4.11	141.4	106.2	2.34	1.56	0.82	0.59	3	57	21	21	6
136	38	1	3	2	1	2	2	85	121	0	2	106	1	1	1	2	2	2	2.6	74	145	34.72057075	13.3	64.1	1.14	1.14	6.45	26.5	16.6	0.26	47	56	11.1	1.7	7.1	100	104	3.71	136.8	98	2.61	0.89	0.87	0.63	7	95	15	15	11
137	41	1	2	1	1	2	2	72	128	0	2	72	0	1	1	2	1	2	2.44	80	168	28.85972265	12.2	83.3	1.07	1.07	2.36	29.7	19.7	0.12	24	26	12.6	1.7	10.9	17	73	4.17	138.3	103.4	2.23	1.23	0.99	0.81	4.9	94	24	24	5.2
138	58	1	3	2	1	1	2	84	118	0	2	93	0	1	1	2	2	2	2.9	59	165	22.22222222	12.3	77.7	1.05	1.05	3.3	30.7	19.2	0.34	25	16	8.6	1.1	7.5	13	105	3.79	141.5	107.6	2.25	1.06	0.83	0.79	5.2	78	25	25	4.6
139	40	2	3	2	1	2	2	86	126	0	2	67	0	1	1	2	2	2	1.7	79	163	34.72057075	11.7	89	1	1	3.11	24.5	18.4	0.24	22	42	12.8	3	9.8	38	51	4.52	139.7	104.8	2.18	1.31	0.95	0.56	4.5	77	25	25	5.3
140	44	2	1	1	1	2	2	71	108	0	2	82	0	1	1	2	2	2	3.3	59	163	23.52941176	12	83.1	1.03	1.03	2.07	33.3	19.9	0.25	15	10	9.4	1.6	7.8	12	32	3.67	139.4	109.1	2.09	1.09	0.79	0.55	4.6	76	24	24	4.4
141	27	2	2	1	2	2	2	77	112	0	2	105	0	1	1	1	2	2	2.9	65	163	24.4646016	10.9	107.9	0.93	0.93	3.55	24.5	18.3	0.09	13	12	11.8	1.1	10.7	16	94	3.9	140	103.3	2.47	1.63	0.82	0.75	3.3	60	24	24	4.9
142	54	1	2	1	1	2	2	87	159	0	2	61	0	1	1	2	2	2	5.3	68.5	162	26.10120408	11.4	95.5	0.97	0.97	2.98	35.4	18.5	0.29	28	25	8.5	1	7.5	38	85	4.62	134.3	101.4	2.38	1.12	0.93	0.73	6.6	89	28	28	4.5
143	69	1	1	1	1	2	2	91	150	1	1	64	0	1	1	2	2	2	3	63	148	31.21748179	11.9	85	1.02	1.02	3.42	29.1	19.2	0.21	27	22	23.5	3.2	20.3	19	62	4.18	134.3	98.2	2.31	1.03	0.87	1.09	6.6	91	29	29	5.7
144	66	1	4	2	1	2	2	87	135	1	1	111	1	1	1	1	2	2	0.25	80	167	28.68514468	10.9	107.9	0.93	0.93	2.54	21.7	19.5	2.85	29	33	16	3.6	12.4	76	51	3.2	143.8	105.1	2.16	0.85	0.71	0.76	3	57	32	32	5.8
145	37	1	3	2	1	2	2	87	137	0	2	98	1	1	1	1	2	2	0.35	58	148	32.88918873	10.1	132.8	0.86	0.86	1.93	20.6	19	0.45	18	27	9.3	2	7.3	24	76	4.14	138.7	107.3	2.21	1	0.84	0.68	4.5	64	22	22	8.9
146	23	1	2	1	2	2	2	66	96	0	2	66	0	1	1	2	2	2	2.7	67	161	30.48665738	12.7	77	1.11	1.12	4.55	24.1	19.4	0.18	26	47	15.5	3.1	12.4	30	58	4.26	138.5	100.2	2.34	0.97	0.96	0.83	6.6	84	31	31	5.2
147	38	2	2	1	1	2	2	70	104	0	2	83	0	1	1	2	1	2	3.41	45	163	17.94181725	11	105.3	0.94	0.94	3.47	27.2	16.9	0.17	19	19	6	1.5	5.3	11	117	4.09	138.9	102.7	2.18	1.56	0.82	0.84	3.2	69	21	21	4.6
148	31	2	4	2	1	2	2	84	135	0	2	102	1	4	2	1	2	2	2.1	55	155	22.89281998	10.2	129.3	0.87	0.87	2.29	28	18.2	0.1	14	14	12.5	2.3	10.2	20	88	3.86	139.3	104.3	2.42	1.57	0.82	0.39	2.4	47	22	22	7.8
149	54	1	3	2	1	1	2	71	117	1	1	56	0	1	1	2	2	2	5.3	82	165	32.92871901	11	105.3	0.94	0.94	1.62	31.9	21.4	0.15	26	18	16.7	2.5	14.2	33	47	4.15	139.3	104.5	2.28	1.18	0.85	1.37	6.1	137	25	25	4.7
150	63	2	3	2	1	2	2	85	160	1	1	73	1	1	1	2	2	2	3.65	57	169	17.94181725	11.3	97.8	0.97	0.96	2.77	31.2	19.1	0.2	11	10	11.3	1.9	9.4	11	139	3.97	142.3	106.6	2.12	1.01	0.87	0.67	4.4	61	30	30	0.07
151	65	2	1	1	1	2	2	80	134	0	2	71	0	1	1	2	1	2	1.9	46	168	21.4532872	11.4	110.6	0.99	0.99	3.53	28.1	17	0.5	30	16	10.3	1.5	8.8	22	82	4.13	140.3	106	2.34	1.16	0.88	0.89	4.4	69	25	25	4.8
152	16	2	2	1	2	2	2	92	135	1	2	82	0	4	2	2	2	2	2.6	73.5	175	20.07774787	12.6	72.7	1.08	1.08	3.25	28.1	18.8	0.56	22	19	8.4	1	7.4	24	126	3.67	142.2	104.4	2.29	1.67	0.72	0.62	2	48	24	24	6.7
153	21	1	2	1	2	1	2	99	138	1	2	130	0	1	1	2	2	2	0.4	64	161	23.76451526	10.7	113.5	0.91	0.91	1.93	23.7	20	0.19	20	38	17.2	2.7	14.5	24	93	4	143.3	104.7	2.29	0.91	0.82	0.7	4.3	77	24	24	4.3
154	27	1	4	2	2	2	2	78	112	0	2	78	0	4	2	2	2	2	1.9	77	170	26.29848784	11.8	87	1.01	1.01	3.57	29.4	19.9	0.23	16	15	12.4	0.5	12.3	15	87	4.27	142.4	103.5	2.43	1.69	0.95	1	4.8	95	24	24	4.9
155	37	1	3	1	1	2	2	72	121	0	2	80	0	1	1	2	2	2	3.1	80	178	19.37919743	11.5	93.6	1.01	1.01	3.72	35.6	18.2	0.12	24	42	10.3	1.8	8.5	23	79	4.18	139.6	103.4	2.42	1.46	0.87	0.91	5.9	82	25	25	4.4
156	55	2	1	1	1	2	2	93	138	1	2	96	0	1	1	2	2	2	6.6	60	168	19.05197378	10.4	122.6	0.89	0.88	2.16	21.2	19.8	0.58	51	50	18.1	3	15.1	86	84	3.88	140.1	104.2	2.42	1.19	0.85	0.94	3.3	71	24	24	5.4
157	58	1	3	1	1	2	2	68	102	0	2	65	0	1	1	2	2	2	1.8	78	169	30.30193061	12.5	79.5	1.1	1.1	4.36	24.9	21.9	0.15	15	11	12.5	2.1	10.4	26	76	3.87	141.3	106.6	2.36	1.3	0.95	0.88	4.8	96	28	28	5.4
158	46	2	4	2	1	2	2	82	118	0	2	82	1	4	2	1	1	2	0.35	72	163	27.09925101	11.4	95.5	0.97	0.97	2.17	27.1	19.7	0.2	110	88	22.6	4.5	18.1	118	100	4.03	140.8	104.3	2.34	1.65	0.64	0.71	4.5	59	26	26	7.5
159	47	2	4	2	1	2	2	80	119	0	2	85	0	1	1	2	2	2	1.6	64	158	25.63691716	11.9	85	1.02	1.02	2.36	23.2	20	0.09	15	17	11.4	1.5	9.9	13	109	3.99	138.8	103.6	2.31	1.81	0.89	0.64	3.2	25	32	NA	3.15
160	68	2	3	2	1	2	2	75	110	1	1	93	1	1	1	2	2	2	2.6	75	175	31.21748179	11.3	96.8	0.99	0.99	6.25	21.8	15.7	1.3	26	36	14.8	2.9	11.9	85	93	4.38	129.6	96.7	2.33	1.12	0.9	0.7	5.3	78	16	16	15
161	53	2	1	1	1	2	2	91	148	1	2	62	0	1	1	2	2	2	2.1	48.5	148	26.816609	10.3	125.9	0.88	0.88	4.34	28.9	16.7	0.3	23	17	11.3	1.9	9.4	37	76	3.9	140.4	105.3	2.29	1.17	0.99	0.66	4	74	25	25	4.8
162	65	2	1	1	1	2	2	77	149	0	2	68	0	1	1	2	2	2	1.5	52.5	150	29.41176471	10.5	119.5	0.9	0.89	3.32	26	19.4	0.36	23	17	15.5	2.5	13	28	87	4.28	140.1	106.5	2.44	1.12	0.93	0.99	5.2	78	22	22	5.1
163	42	2	4	2	1	2	2	81	112	0	2	76	0	1	1	2	2	2	1.5	62	154	28.22838647	11.5	93.6	1.01	1.01	4.96	18	19.3	0.21	20	20	8.7	1.5	7.2	29	90	4.68	151.3	112.3	2.26	1.2	1	0.73	2.1	60	30	30	5.3
164	41	1	2	1	1	2	2	72	105	0	2	71	0	1	1	2	2	2	2.44	63	176	20.70081674	11.6	91.1	1.01	1.01	4.2	37.6	20.1	0.27	25	21	8.7	1.7	7	13	112	4.36	126.1	98.1	2.27	1.14	0.86	0.67	2.3	80	21	21	4.5
165	28	1	3	2	1	2	2	80	120	0	2	80	0	1	1	2	2	2	3.81	63	150	30.30193061	12.6	78.2	1.11	1.11	3.46	23.9	16.6	0.13	23	44	12.1	2.3	9.8	27	89	4.3	141.7	105.8	2.33	1.24	0.96	0.7	4.1	64	27	27	4.9
166	54	2	2	1	1	2	2	74	135	0	2	78	0	1	1	2	1	2	2.1	73	147	32.81807372	11.7	113.7	1.02	1.02	2.18	26	20.1	0.51	32	17	38.3	7.4	20.9	14	85	3.88	139.8	108.3	2.27	1.08	0.8	0.93	3.9	73	23	23	4.6
167	44	1	2	1	1	1	2	76	107	0	2	91	1	1	1	2	2	2	2.58	74.5	169	30.48665738	11.2	126.9	0.97	0.97	3.72	22.2	18.9	0.11	28	41	14.9	2.1	12.8	37	81	3.97	138.2	103.5	2.32	1.42	0.75	0.7	5.3	62	25	25	17.3
168	45	2	1	1	1	2	2	81	118	1	1	50	1	2	2	1	2	2	0.8	60	150	27.93019357	10.5	119.5	0.9	0.89	2.27	18.3	19	0.2	18	30	8.8	1.2	7.6	40	69	3.89	139.5	101.2	2.41	1.08	0.78	0.84	7.2	76	24	24	7.2
169	64	1	2	1	2	2	2	80	120	0	2	80	1	1	1	2	2	2	7.06	45	149.5	22.18934911	11.4	95.2	1	1	3.31	26.9	19	0.24	18	25	9.9	1.7	8.2	31	133	4.36	140.8	105	2.25	1.09	0.89	0.82	3.6	54	25	25	11.6
170	53	1	4	2	1	1	2	77	114	0	2	80	1	1	1	2	2	2	4.8	62	172	18.28571429	11.4	89.7	0.99	0.99	4.99	28.9	18.2	0.44	48	76	8.7	1.4	7.3	52	161	3.14	140.6	109.6	2.18	0.97	0.7	1.19	3.9	100	21	21	5.9
171	32	1	4	2	2	2	2	63	107	0	2	82	0	1	1	2	2	2	4.6	71.2	155	31.21748179	11.1	97.8	0.97	0.96	2.6	31.7	20.3	0.33	18	21	16.4	3.2	13.2	20	58	4.22	139.8	105	2.41	1.13	0.85	0.6	4.1	72	25	25	4
172	59	2	2	1	1	2	2	93	146	0	2	80	0	1	1	1	2	2	3.7	51	155	18.6122449	11.1	100.1	0.97	0.96	0.99	26.1	20.6	0.14	18	14	9.6	1.7	7.9	23	74	4.38	141.1	104.2	2.34	1.16	0.99	0.76	4.7	75	26	26	5.3
173	45	2	2	1	1	2	2	88	125	0	2	80	0	1	1	1	2	2	0.11	57	163	18.88888889	12.3	72.2	1.07	1.07	4.03	27.3	19.6	0.34	22	23	9.5	1.3	8.2	15	86	4.16	141.8	105.6	2.42	1.32	0.9	0.74	5.9	59	27	27	4.8
174	60	1	1	1	1	2	2	80	120	0	2	80	1	1	1	2	2	2	2.2	70	165	26.34649403	11.2	98.5	0.98	0.98	2.27	22.8	19.1	0.09	50	86	24.7	5.3	19.4	32	102	4.01	140.6	104.4	2.4	1.14	0.87	0.81	8.1	90	25	25	6.4
175	78	1	3	2	1	2	2	80	120	1	1	80	0	1	1	2	1	1	3.15	64	165	25.15589569	12.2	73.6	1.09	1.09	5.18	34.8	19	0.78	25	13	18.7	3.6	15.1	15	69	4.53	127.4	85.1	2.03	0.81	0.66	0.79	2.8	94	19	19	4.3
176	33	1	4	2	1	2	2	87	108	0	2	81	0	1	1	2	1	2	4	80	178	27.734375	11.8	81.1	1.05	1.05	2.91	31.8	20.8	0.21	62	39	10	1.6	8.4	66	58	3.72	139.5	105.3	2.36	1.49	1.01	0.65	3.8	72	24	24	5.1
177	62	1	3	2	1	2	2	107	192	1	1	64	0	1	1	1	2	2	2.8	56.5	152	23.25501864	10.2	130.6	0.91	0.91	4.27	29.3	17.9	0.55	23	33	9	1.2	7.8	36	96	3.7	142.4	106	2.19	1.12	0.93	0.95	3.9	78	23	23	4
178	42	1	2	2	1	2	2	80	120	0	2	80	0	1	1	1	2	2	1.64	46	150	20.44674202	10.3	126.4	0.92	0.92	3.14	24.5	17.4	0.1	16	9	11.7	1.7	10	12	74	4.44	142.3	108.6	2.34	1.19	0.96	0.82	4.4	78	23	23	4
179	16	1	2	1	2	2	2	66	91	0	2	102	0	1	1	2	2	2	3.22	51	165	19.88385305	12.9	64.6	1.15	1.15	2.67	41.3	19.4	0.16	19	25	10.2	1.9	8.2	10	39	3.91	141	102	2.35	1.22	0.77	0.8	4	78	27	27	3.9
180	54	2	1	1	1	2	2	85	134	0	2	68	0	1	1	2	2	2	4.1	63	176	18.6122449	10.8	107.9	0.96	0.96	2.41	27.1	20.7	0.2	17	18	13.2	2.1	11.1	36	81	4.12	140	103.1	2.31	1.43	0.99	0.97	7.2	76	25	25	4.5
181	31	1	4	2	2	2	2	80	112	0	2	75	0	1	1	2	1	1	4.8	78	175	26.29848784	10.8	135	0.94	0.99	3.14	40.6	16.2	0.26	77	37	14.9	2.9	12.8	100	49	4.27	139.7	98.4	2.4	0.93	0.8	0.94	5.3	96	29	29	4.2
182	59	1	4	2	1	2	2	72	120	0	2	72	0	1	1	2	2	2	1.8	49.5	148	28.3446712	10.2	130.6	0.91	0.91	3.14	29.5	20	0.18	22	17	8.5	1.5	7	29	92	3.99	139	104.9	2.28	0.83	0.89	0.92	5.6	104	25	25	4.7
183	33	2	2	1	2	2	2	89	144	1	1	80	0	1	1	1	2	2	0.5	47	152	19.88385305	10.8	107.9	0.96	0.96	2.38	27.4	17.2	0.06	13	11	10.5	1.9	8.6	23	51	3.84	138	102.2	2.25	1.19	0.9	0.54	2.8	57	25	25	4.2
184	58	1	3	2	1	2	2	80	120	0	2	80	0	1	1	2	2	2	4.96	73.5	175	32.81807372	11.5	87.4	1.03	1.03	3.72	35.4	19.4	0.73	24	4	11.4	1.6	9.8	19	62	4.36	136.9	101.7	2.44	1.41	0.94	0.93	4.8	135	23	23	4.5
185	63	2	2	1	1	2	2	73	118	0	2	84	0	1	1	2	2	2	3.2	54	150	25.5588462	10.7	111.3	0.96	0.95	3.19	26	19.4	0.24	13	11	8.4	0.9	7.5	22	75	3.7	139	102.4	2.31	1.17	0.95	0.62	5.6	66	25	25	6.9
186	38	2	2	2	1	2	2	77	132	1	1	59	0	2	2	1	2	2	1.49	51	153.5	23.4375	10.5	118.2	0.94	0.94	2.67	23.4	19.4	0.24	35	86	19.7	3.3	16.4	58	100	3.69	141.8	106.4	2.2	0.92	1.01	0.85	4.8	80	25	25	4.2
187	24	2	2	1	2	2	2	80	120	0	2	80	0	3	2	1	2	2	1.1	58	167	22.21296682	11.1	97.8	0.99	0.99	2.75	32	18.7	0.15	15	9	12.2	2.4	9.8	13	73	4.03	137.7	101	2.44	1.27	0.9	0.79	3	76	25	25	3.7
188	51	2	2	2	1	2	2	80	120	0	2	80	0	1	1	2	2	2	2.7	53	150	31.21748179	10.4	122.2	0.93	0.93	3.55	27.6	17.4	0.2	15	16	10.6	1.8	8.8	15	99	3.56	142.5	107.6	2.32	1.28	0.88	0.56	6.6	55	24	24	5.7
189	42	1	1	1	1	2	2	80	120	0	2	80	0	1	1	2	2	2	1.23	69.5	175	23.72528616	10.6	114.5	0.95	0.95	2.75	26.4	18.9	0.12	16	15	7.6	1.5	6.1	14	66	4.14	140	104.5	2.34	1.7	0.81	0.95	3.4	75	24	24	5.4
190	27	2	2	1	1	2	2	63	93	0	2	64	0	1	1	2	2	2	2.7	49	157	21.69998098	12.3	70.9	1.1	1.1	2.65	31.7	18.3	0.12	15	11	12.7	2.8	9.9	12	53	3.96	140.4	106.4	2.35	0.93	0.78	0.6	4.3	64	26	26	4.8
191	64	1	3	2	1	2	2	80	120	0	2	80	0	1	1	2	2	2	3.2	67.5	176	22.72043837	11.8	80.3	1.05	1.05	2.73	27.3	18.8	0.24	43	48	20.4	3.5	16.9	32	102	3.96	128	94.2	2.3	1.2	0.91	0.59	4.7	88	23	23	4.7
192	63	1	1	1	1	2	2	82	130	0	2	80	0	1	1	2	2	2	2.2	72	160	32.81807372	12.5	79.5	1.07	1.07	3.37	40.6	18.6	0.92	38	15	21.5	6.9	14.6	24	58	3.83	129.5	94.6	2.34	1.5	0.77	1.07	2.4	86	26	26	4.8
193	31	1	4	2	1	2	2	80	120	0	2	80	0	1	1	2	1	1	4.8	68.5	178	21.4532872	13.9	56.2	1.24	1.24	2.47	38.3	21.2	0.31	24	11	12.4	1.3	11.1	20	75	3.72	138.9	103.7	2.28	1.2	0.95	0.67	5.5	94	30	30	4
194	47	1	2	1	1	2	2	111	163	1	2	70	0	1	1	1	2	2	2.6	92	165	32.88918873	11.1	147.2	0.99	0.99	2.99	25.3	22.3	0.33	14	13	5.6	1	4.6	15	94	4.3	140.1	106.1	2.3	1.08	0.88	0.69	6.2	74	27	27	4.8
195	32	2	2	1	1	2	2	72	112	0	2	80	1	1	1	1	2	2	3.9	61.5	152	26.61876731	10.1	135	0.9	0.9	4.66	20	16.8	0.24	16	29	10.3	1.4	8.9	83	78	3.93	144.1	108	2.22	1.05	0.84	0.62	3.6	56	26	26	7.2
196	32	2	3	2	1	2	2	61	105	0	2	81	0	1	1	2	2	2	2.9	65	163	28.1969212	10.8	107.4	0.96	0.96	2.17	26.6	21.1	0.06	20	13	8.7	0.6	8.1	21	61	4.28	137.3	103.5	2.36	1.11	0.78	0.91	5.3	89	24	24	4.7
197	44	2	1	1	1	2	2	91	121	1	2	75	0	1	1	2	2	2	3.3	75	171	24.76756592	11.4	89.7	1.02	1.02	2.79	30.5	19	0.23	20	27	9.1	1.3	7.8	26	64	4.41	138.9	102.2	2.51	1.3	0.91	0.7	6.2	76	28	28	5.6
198	36	2	3	2	1	2	2	80	120	0	2	72	0	1	1	2	1	2	0.8	55	145	32.88918873	13.1	62.3	1.17	1.17	1.97	36.8	22	0.24	26	14	38.8	5.6	20.3	9	58	3.84	140.9	105.3	2.43	1.48	0.8	0.54	3.5	47	28	28	5
199	48	2	1	1	1	2	2	80	120	0	2	80	0	1	1	2	2	2	2.83	55	170	20.42941836	12	77.2	1.07	1.07	3.37	25.4	18.1	0.16	24	7	8.4	1.5	6.9	9	56	4.2	142.1	106.2	2.25	1.37	0.82	0.7	4.6	72	25	25	4.7
200	52	2	1	1	1	2	2	51	115	0	2	74	0	1	1	2	2	2	1.66	52	150	27.63980131	12.3	72.2	1.1	1.1	2.22	31.3	20.3	0.15	16	12	14.7	2.5	12.2	9	44	4.11	142.6	106.6	2.32	1.23	0.74	0.49	3.8	56	32	32	5.4
201	60	2	1	1	1	2	2	87	132	0	2	94	0	1	1	2	2	2	4.1	56	175	18.28571429	9.6	116.6	0.86	0.86	1.05	19.3	22.4	1.65	23	15	13.4	1.5	11.9	27	72	3.97	140.3	108.1	2.3	1.07	0.88	0.82	4.9	82	22	22	4.6
202	36	1	3	2	1	2	2	80	120	0	2	80	0	1	1	2	2	2	2.6	84	175	32.92871901	9.9	144.5	0.88	0.89	2.41	25.4	20	0.11	27	39	16.3	2.1	14.2	86	74	4.21	137	102	2.46	1.33	0.88	1.01	5.3	79	24	24	5.6
203	20	2	2	1	2	2	2	80	120	0	2	80	0	1	1	2	2	2	1.1	46	165	16.89623508	10.5	119.3	0.94	0.94	2.69	23.3	17.8	0.1	12	14	10.5	2.6	7.9	15	49	3.74	143.3	107.4	2.2	0.92	0.82	0.68	3.5	78	27	27	4.5
204	41	1	2	1	1	2	2	77	117	0	2	66	0	1	1	2	2	2	2.3	67	169	21.69998098	11.3	92.1	1.01	1.01	3.15	27	18	0.17	22	17	6.8	1.2	5.6	17	84	4.1	136.4	103	2.28	1.19	0.84	1.01	5.3	88	28	28	4.8
205	49	2	2	1	1	2	2	77	139	0	2	80	1	1	1	2	2	2	3.22	60.5	175	22.89281998	10.4	122.2	0.93	0.93	2.67	21.2	16.7	1.53	51	56	12.8	2.7	9.4	37	78	3.76	139.7	105.2	2.36	0.73	0.87	1.13	7.3	69	21	NA	11
[truncated: 56 more columns]
